# Supplementary material for: Parental dietary vitamin B12 causes intergenerational growth acceleration and protects offspring from pathogenic microsporidia and bacteria
Source: iScience. 2024 Jun 6;27(7):110206. doi: 10.1016/j.isci.2024.110206 (PMC11237918; doi:10.1016/j.isci.2024.110206)
Supplement: Data S1. All infection data generated in this study, related to Figures 1, 2, 3, S1, and S2 [file mmc2.xlsx]

## Sheet: Fig 1A
Embryos per worm (F1)
	P0 diet: OP50			P0 diet: P. vranovensis
	Rep 1	Rep 2	Rep 3	Rep 1	Rep 2	Rep 3
Mean value:	1.35	0.5	2.1	6.05	7.16	7
Individual worms:	0	4	2	5	11	7
	0	0	2	5	10	9
	0	0	5	7	7	5
	1	0	0	11	4	7
	0	4	6	9	6	7
	4	1	3	5	5	6
	0	0	0	6	8	7
	0	0	1	5	5	9
	4	1	1	4	6	6
	3	1	0	8	7	7
	1	0	3	6	7	6
	0	0	5	7	16	9
	0	3	2	6	9	6
	2	0	3	4	4	5
	4	0	1	4	9	6
	0	0	3	5	0	9
	4	0	2	7	6	6
	0	0	2	6	2	5
	0	2	0	5	4	10
	4	0	1	6	0	8
		0			10
		1			8
		0			7
		0			0
		0			6
		0			8
		0			4
		0			11
		0			4
		0			6
		0			9
		1			3
		0			7
		0			12
		0			7
		0			11
		0			5
		0			8
		0			14
		0			14
		1			7
		0			5
		3			7
		2			7
		1			11
		0			13
		0			5
		0			14
		0			7
		0			2

## Sheet: Fig 1B
Embryos per worm (F2)
	P0 diet: OP50			P0 diet: P. vranovensis
	Rep 1	Rep 2	Rep 3	Rep 1	Rep 2	Rep 3
Mean value:	0.55	1.66	1.92	0.15	1.28	2.86
Individual worms:	1	3	3	2	0	0
	1	0	2	1	0	0
	2	0	1	0	0	4
	1	0	2	0	4	0
	2	4	0	0	3	3
	4	1	1	0	4	0
	0	0	0	0	0	1
	0	3	4	0	2	6
	0	4	0	0	3	0
	0	3	0	0	0	2
	0	2	4	0	0	4
	0	0	3	0	4	9
	0	4	4	0	3	0
	0	0	6	0	0	0
	0	1	0	0	0	3
	0	2	7	0	0	0
	0	2	0	0	2	3
	0	1	0	0	0	8
	0	1	0	0	2	0
	0	0	0	0	0	7
		0	0		0	0
		1	4		0	4
		1	6		0	5
		2	6		3	0
		0	5		4	0
		3	2		1	7
		3	2		2	0
		2	2		4	0
		4	0		0	4
		0	4		0	7
		0	0		0	0
		2	2		1	7
		1	0		1	0
		2	0		1	7
		2	0		2	8
		0	1		2	4
		0	0		0	6
		2	0		1	4
		4	2		2	0
		2	0		1	1
		1	1		1	2
		4	1		0	5
		1	0		1	5
		2	4		0	2
		2	1		0	7
		4	4		2	0
		4	4		3	0
		2	0		0	0
		0	4		5	3
		1	4		0	5

## Sheet: Fig 1C
Embryos per worm (F1)
	P0 diet: OP50			P0 diet: OP50 + 64 nM B12			P0 diet: OP50 + 640 nM B12
	Rep 1	Rep 2	Rep 3	Rep 1	Rep 2	Rep 3	Rep 1	Rep 2	Rep 3
Mean value:	0.23	0.18	0.5	4.21	4.25	2.75	6.46	4.58	4.98
Individual worms:	0	0	0	5	4	5	6	7	7
	0	0	0	3	4	6	6	5	4
	0	0	0	3	2	2	4	7	4
	0	0	0	5	4	0	6	5	9
	0	0	2	5	6	4	5	5	8
	0	0	2	0	0	3	6	4	5
	0	0	0	6	5	4	9	3	5
	0	0	0	6	6	1	5	4	3
	0	0	0	5	3	0	8	6	2
	0	0	0	6	3	0	7	6	3
	0	0	0	6	7	0	7	0	4
	0	0	1	6	6	1	4	7	8
	1	0	0	4	6	7	4	3	7
	0	0	0	4	1	1	6	4	6
	0	0	0	0	0	6	6	5	6
	0	0	0	6	4	3	0	0	5
	0	0	2	4	5	1	7	2	5
	0	0	0	0	2	4	7	7	5
	0	0	0	3	4	0	7	5	5
	2	1	0	3	4	4	15	4	6
	2	0	0	6	5	0	8	4	6
	0	0	2	5	6	5	9	5	4
	0	0	3	3	7	2	5	6	3
	0	0	0	5	4	3	6	2	3
	0	0	1	3	6	8	5	7	7
	0	0	0	4	7	0	7	6	6
	0	2	0	5	4	0	0	4	6
	1	1	0	6	6	3	5	4	5
	2	0	0	0	7	0	8	4	6
	0	0	0	8	1	4	7	4	7
	1	2	0	4	3	5	7	3	4
	0	0	0	5	4	5	7	7	4
	0	0	0	9	6	5	5	5	6
	0	0	0	6	5	0	6	5	0
	2	0	1	3	1	1	6	3	2
	0	0	2	5	4	7	7	4	5
	0	0	0	0	4	2	4	4	2
	0	0	4	1	3	0	5	5	6
	0	0	0	5	4	5	6	6	5
	1	1	0	5	7	3	10	6	5
	0			4			3
	0			0			7
	0			7			6
	0			4			7
	0			7			9
	0			4			6
	0			7			12
	0			5			5
	0			3			0
	0			4			7
	0			0			10
	0			5			8
	0			6			9
	1			5			8
	0			2			5
	0			5			12

## Sheet: Fig 1D
Embryos per worm (F2)
	P0 diet: OP50		P0 diet: OP50 + 64 nM B12		P0 diet: OP50 + 640 nM B12
	Rep 1	Rep 2	Rep 1	Rep 2	Rep 1	Rep 2
Mean value:	2.96	2.62	3.2	1.82	2.28	2.18
Individual worms:	7	6	1	6	0	2
	0	6	2	4	1	4
	3	4	2	0	3	5
	4	0	2	1	6	3
	0	1	0	0	3	1
	2	0	5	0	4	2
	2	7	8	0	1	0
	0	1	3	0	1	2
	3	0	5	0	0	1
	6	0	7	2	1	3
	4	4	4	5	0	0
	0	4	3	0	4	0
	3	4	3	3	2	0
	4	3	4	4	2	0
	7	0	1	0	0	1
	4	0	3	0	6	2
	5	3	0	2	0	3
	3	4	7	2	0	4
	0	0	6	3	4	2
	1	0	5	2	4	2
	4	0	5	4	5	2
	7	2	0	0	2	1
	7	2	0	5	4	2
	0	3	0	4	4	5
	4	3	3	5	4	2
	4	0	2	1	1	4
	0	5	7	3	2	2
	3	2	2	0	1	1
	0	6	3	2	1	4
	4	2	4	4	4	0
	3	4	2	0	0	0
	4	2	5	0	3	0
	4	6	4	4	0	0
	4	2	2	2	0	1
	0	2	0	2	2	0
	1	3	4	4	1	0
	0	6	4	0	4	2
	3	6	2	0	0	4
	0	0	1	2	1	4
	3	4	4	1	6	2
	4	0	4	0	1	4
	4	4	3	0	2	0
	4	2	4	2	4	5
	5	6	5	0	4	5
	1	4	4	2	4	3
	2	5	5	1	1	5
	6	2	0	0	4	0
	6	1	6	6	4	5
	0	0	0	3	2	4
	3	0	4	0	1	5

## Sheet: Fig 1E
Embryos per worm (F1)
	P0 diet: OP50, F1 diet: OP50			P0 diet: OP50 + B12, F1 diet: OP50			P0 diet: OP50, F1 diet: OP50 + B12
	Rep 1	Rep 2	Rep 3	Rep 1	Rep 2	Rep 3	Rep 1	Rep 2	Rep 3
Mean value:	0.66	0.02	0	6.7	2.08	4.92	6.18	3.08	4.1
Individual worms:	2	0	0	8	3	8	8	2	7
	2	0	0	13	4	9	8	6	0
	1	0	0	4	4	6	6	5	8
	2	0	0	3	0	6	6	5	0
	0	0	0	7	4	6	0	4	7
	0	0	0	5	5	1	7	0	5
	0	0	0	5	4	9	7	8	6
	1	1	0	10	0	7	8	0	8
	1	0	0	9	3	6	2	1	12
	0	0	0	6	0	3	9	0	0
	2	0	0	6	2	4	7	7	0
	0	0	0	9	0	6	6	0	0
	0	0	0	3	1	0	8	3	5
	2	0	0	7	0	6	3	1	0
	1	0	0	7	0	4	5	3	0
	0	0	0	6	0	6	8	0	0
	0	0	0	8	1	0	7	0	9
	0	0	0	0	0	2	8	0	6
	0	0	0	6	0	6	9	0	0
	1	0	0	10	1	0	8	5	8
	1	0	0	6	1	10	4	4	5
	0	0	0	5	4	1	6	4	6
	0	0	0	6	0	7	7	0	7
	0	0	0	8	3	4	9	4	0
	0	0	0	6	4	3	7	6	0
	1	0	0	7	4	8	3	4	7
	0	0	0	8	0	7	7	4	0
	0	0	0	7	2	5	8	8	6
	0	0	0	0	3	4	4	4	6
	0	0	0	7	1	7	7	2	0
	0	0	0	5	1	6	6	0	0
	2	0	0	8	2	7	5	1	3
	3	0	0	6	3	4	6	3	4
	1	0	0	9	3	6	7	0	2
	0	0	0	6	1	6	0	4	0
	0	0	0	14	0	9	6	8	0
	0	0	0	4	4	6	9	3	8
	0	0	0	5	1	0	8	3	0
	0	0	0	9	0	4	7	0	8
	0	0	0	7	1	3	6	4	0
	0	0	0	7	4	0	6	4	5
	0	0	0	6	0	5	0	3	0
	1	0	0	8	6	6	6	5	7
	1	0	0	8	4	6	8	4	5
	5	0	0	4	5	6	1	1	14
	0	0	0	9	7	9	7	6	7
	3	0	0	4	3	0	8	6	6
	0	0	0	8	5	0	7	0	0
	0	0	0	9	0	7	8	3	14
	0	0	0	7	0	5	6	6	4

## Sheet: Fig 1F
Embryos per worm (F1)
	P0 diet: OP50			P0 diet: P. vranovensis			P0 diet: C. aquatica			P0 diet: P. aeruginosa			P0 diet: P. aeruginosa - gacA-
	Rep 1	Rep 2	Rep 3	Rep 1	Rep 2	Rep 3	Rep 1	Rep 2	Rep 3	Rep 1	Rep 2	Rep 3	Rep 1	Rep 2	Rep 3
Mean value:	0.2	0.8	1.07	6.95	4.57	6.13	5.35	5.23	6.13	2.8	3.17	4.3	4	5.3	4.27
Individual worms:	2	0	2	8	6	4	2	0	7	5	2	5	5	6	6
	2	0	1	10	0	5	7	1	9	6	5	5	4	6	6
	0	0	0	7	4	9	5	9	7	5	3	1	2	6	0
	0	0	0	0	6	4	13	6	8	6	3	1	0	2	4
	0	0	0	9	7	7	5	5	7	6	4	1	4	2	5
	0	0	0	8	4	5	9	6	4	0	2	2	1	4	8
	0	1	0	5	6	8	5	4	8	0	2	5	8	8	7
	0	0	0	6	6	11	6	9	2	0	4	3	7	6	5
	0	1	0	7	0	6	9	5	3	2	5	3	4	6	0
	0	0	0	10	7	7	0	0	6	0	4	5	0	8	3
	0	1	0	11	4	8	0	8	6	0	4	3	0	5	3
	0	4	0	6	6	6	4	10	7	0	4	3	6	0	0
	0	0	2	1	7	5	7	1	4	2	8	7	7	8	4
	0	2	1	6	7	6	0	4	8	5	0	4	3	5	1
	0	0	1	6	1	6	7	2	6	2	1	8	8	5	7
	0	0	3	12	6	9	7	7	4	5	0	8	4	3	4
	0	1	0	11	6	4	3	6	0	0	4	6	6	3	8
	0	2	2	7	6	7	7	4	8	5	6	7	5	0	0
	0	0	3	0	5	8	5	8	10	4	4	8	0	8	7
	0	3	1	9	5	7	6	8	8	3	1	1	6	4	0
		2	3		3	4		12	8		4	6		8	6
		0	2		5	5		2	9		0	6		7	4
		0	0		5	6		2	6		3	5		9	7
		2	1		4	6		4	8		2	5		8	7
		1	3		5	7		6	6		0	5		7	10
		1	3		5	4		5	1		2	7		5	4
		0	0		1	5		6	5		3	3		4	4
		3	2		1	3		9	7		6	1		5	8
		0	2		4	6		3	8		5	2		4	0
		0	0		5	6		5	4		4	3		7	0

## Sheet: Fig 1G
Relative Pacdh-1::GFP expression (vitamin B12-primed F1 normalized to mean of naïve)
	F1 age: 0 h		F1 age: 24 h		F1 age: 48 h		F1 age: 72 h		F1 age: 96 h
	Rep 1	Rep 2	Rep 1	Rep 2	Rep 1	Rep 2	Rep 1	Rep 2	Rep 1	Rep 2
Mean value:	0	0	0	0.003	0.335	0.193	0.544	0.359	0.624	0.423
Individual worms:	0	0	0	0	0.448063	0.301457	0.499616	0.322666	0.61878	0.387375
	0	0	0	0	0.292601	0.235218	0.473929	0.416996	0.635273	0.368229
	0	0	0	0	0.364325	0.0911873	0.465393	0.418412	0.676232	0.370626
	0	0	0	0	0.326471	0.147164	0.613968	0.362672	0.626981	0.524831
	0	0	0	0	0.392552	0.151851	0.663322	0.394521	0.540916	0.487279
	0	0	0	0	0.257032	0.185349	0.585868	0.361006	0.751669	0.301008
	0	0	0	0	0.230942	0.248614	0.589474	0.314838	0.520881	0.524635
	0	0	0	0	0.274823	0.290902	0.450773	0.340355
	0	0	0	0	0.431759	0.0188137	0.515429	0.320424
	0	0	0	0.0445842	0.309278	0.175484	0.608369	0.412538
	0	0	0	0	0.310074	0.201334	0.504953	0.344524
	0	0	0	0.00313494	0.276523	0.185853	0.507142	0.376046
	0	0	0	0	0.392286	0.274505	0.567223	0.318759
	0	0	0	0	0.356491	0.204441	0.5563	0.337824
	0	0	0	0	0.357142	0.17563	0.561126	0.343698

## Sheet: Fig 1H
Relative size (vitamin B12-primed F1 normalized to mean of naïve)
	F1 age: 0 h		F1 age: 24 h		F1 age: 48 h		F1 age: 72 h		F1 age: 96 h
	Rep 1	Rep 2	Rep 1	Rep 2	Rep 1	Rep 2	Rep 1	Rep 2	Rep 1	Rep 2
Mean value:	1.1	1.032	1.645	1.022	1.928	1.498	1.188	1.325	1.158	1.198
Individual worms:	1.03006	1.14933	1.67616	1.42822	2.01489	1.70957	1.10045	1.14056	1.35406	1.28575
	1.11023	1.0192	1.58718	1.48881	1.87235	2.13456	1.02944	1.30776	1.14316	1.16947
	0.878523	1.14505	1.93189	1.70476	2.14069	1.33891	1.17931	1.47852	1.20644	1.25507
	1.18168	0.828724	2.18158	1.00954	1.76512	1.39924	1.11038	1.14692	1.14037	1.16024
	1.02084	0.984212	1.62404	0.847347	1.98814	1.21871	1.18586	1.03188	1.02571	1.18959
	1.08949	1.07607	1.76988	0.885054	1.5562	1.56867	1.187	1.45885	1.13578	1.14636
	1.02224	1.15065	1.783	0.978783	1.83975	1.76329	1.26424	1.13218	1.10219	1.18214
	0.870127	0.935648	1.57522	0.80886	1.89402	1.63508	1.29783	1.52795
	0.997136	1.0634	1.30655	1.01653	2.19931	1.35107	1.30807	1.47107
	1.10175	1.01352	1.49769	0.729331	1.70442	1.06103	1.27847	1.37421
	1.08579	1.07591	1.21205	0.788727	1.78432	1.23902	1.17672	1.39359
	1.37018	1.0615	1.70632	0.671074	1.56867	1.1092	1.18871	1.40476
	1.09212	0.917045	1.41912	0.91355	2.18149	1.58131	1.24007	1.2581
	1.21831	0.917128	1.91169	0.9627	2.2278	1.52704	1.06714	1.4719
	1.42911	1.14472	1.49397	1.09038	2.19013	1.83895	1.20987	1.26945

## Sheet: Fig 1I
Relative Pacdh-1::GFP expression (P. vranovensis-primed F1 normalized to mean of naïve)
	F1 age: 0 h		F1 age: 24 h		F1 age: 48 h		F1 age: 72 h		F1 age: 96 h
	Rep 1	Rep 2	Rep 1	Rep 2	Rep 1	Rep 2	Rep 1	Rep 2	Rep 1	Rep 2
Mean value:	0	0	0.02283	0.0195	0.4024	0.3885	0.5825	0.5027	0.706	0.6565
Individual worms:	0	0	0	0	0.333273	0.348581	0.506065	0.378746	0.682807	0.56969
	0	0	0	0.0432069	0.337498	0.412955	0.690651	0.532839	0.622826	0.810095
	0	0	0	0	0.469794	0.41674	0.570869	0.413715	0.871371	0.537047
	0	0	0.0224071	0	0.424928	0.244087	0.518902	0.525314	0.533668	0.681825
	0	0	0	0	0.417428	0.32988	0.479835	0.529045	0.848357	0.827403
	0	0	0.0115479	0	0.428796	0.338625	0.636837	0.626429	0.570259	0.635484
	0	0	0	0.185726	0.372907	0.49654	0.59581	0.454439	0.812941	0.53414
	0	0	0	0	0.390623	0.292371	0.58253	0.578862
	0	0	0	0	0.42208	0.418603	0.533155	0.439693
	0	0	0.00129661	0	0.443522	0.609981	0.562206	0.563749
	0	0	0.230972	0.0251083	0.424999	0.291338	0.828822	0.594811
	0	0	0.0143708	0.0200299	0.41572	0.389934	0.727998	0.562927
	0	0	0.0618456	0	0.377202	0.431525	0.846098	0.434937
	0	0	0	0.0184767	0.505025	0.483013	0.463887	0.526655
	0	0	0	0	0.271854	0.32403	0.19335	0.379062

## Sheet: Fig 1J
Relative size (P. vranovensis-primed F1 normalized to mean of naïve)
	F1 age: 0 h		F1 age: 24 h		F1 age: 48 h		F1 age: 72 h		F1 age: 96 h
	Rep 1	Rep 2	Rep 1	Rep 2	Rep 1	Rep 2	Rep 1	Rep 2	Rep 1	Rep 2
Mean value:	1.081	0.9958	1.36	1.278	2.07	1.923	1.454	1.389	1.271	1.332
Individual worms:	1.01408	1.07121	1.32466	1.42903	2.80469	2.05418	1.23121	1.46393	1.2777	1.33367
	1.02119	1.20469	1.26253	1.33962	1.77643	1.86849	1.56542	1.33341	1.23958	1.32584
	0.951124	1.09955	1.43424	1.46058	2.06129	1.84498	1.67099	1.57949	1.13151	1.34148
	1.07367	1.02329	1.35427	1.26783	1.83119	0.803023	1.63441	1.65651	1.3154	1.39734
	1.2271	1.05645	1.34898	0.651741	2.06384	2.05064	1.59489	1.41414	1.47731	1.23825
	1.24514	1.04315	1.80033	1.30304	1.91299	1.86147	1.41095	1.28906	1.34257	1.32293
	1.20569	0.912584	1.30335	1.26633	1.86397	2.15556	1.65395	1.20358	1.11557	1.36455
	1.0201	0.894908	1.0636	1.72205	2.02424	1.62224	1.52029	1.36487
	1.22665	0.79842	1.06479	1.12299	2.48852	1.83021	1.6256	1.34285
	1.27029	1.00916	1.38225	0.938977	1.9045	1.89533	1.50308	1.35451
	1.02447	0.87951	1.64275	1.35339	2.05202	2.3865	1.60652	1.48837
	1.00397	0.722796	1.47188	1.3334	2.49161	1.91638	1.31401	1.16838
	0.892448	0.993674	1.38861	1.46482	2.17563	2.06826	1.51456	1.30391
	1.00834	1.35193	1.2541	1.25794	1.8545	2.44995	1.22465	1.53301
	1.0262	0.875501	1.30525	1.2571	1.73731	2.03465	0.743278	1.34438

[truncated: 12 more sheets: Fig 2B, Fig 2C, Fig 2D, Fig 2E, Fig 2F, Fig 3A, Fig 3B, Fig 3C, Fig 3D, Fig S1 A, Fig S1 B, Fig S2]
