# Supplementary material for: Parental dietary vitamin B12 causes intergenerational growth acceleration and protects offspring from pathogenic microsporidia and bacteria
Source: iScience. 2024 Jun 6;27(7):110206. doi: 10.1016/j.isci.2024.110206 (PMC11237918; doi:10.1016/j.isci.2024.110206)
Supplement: Table S1. The genome of P. vranovensis BIGb446 is predicted to encode the necessary enzymes for biosynthesis of vitamin B12, related to Figure 1 — Output of gapseq v1.214 for the prediction of adenosylcobalamin biosynthesis. The headings of each column are as follows: rxn is the reaction identifier, name is the reaction name, ec is the enzyme commission number, bihit is a bidirectional hit, qseqid is the query sequence identity, pident is the percentage of identical matches, evalue is the expect value, bitscore is the bit score, qcovs is the query coverage per subject, stitle is the subject title, sstart is the start of alignment, send is the end of the alignment, pathway is the associated pathway, status is the BLAST status of the reaction, pathway.status is the status of the associated pathway, dbhit is the mapped model reactions, complex is the detected protein complex, exception is the higher identity cutoff used, and complex.status is the status of the protein complex. NA is not available. [file mmc3.xlsx]

## Sheet: Sheet1
Table S1. The genome of P. vranovensis BIGb446 is predicted to encode the necessary enzymes for biosynthesis of vitamin B12.
Output of gapseq v1.214 for the prediction of adenosylcobalamin biosynthesis.
rxn	name	ec	bihit	qseqid	pident	evalue	bitscore	qcovs	stitle	sstart	send	pathway	status	pathway.status	dbhit	complex	exception	complex.status
COBALAMIN5PSYN-RXN	adenosyl-cobalamin-5'-phosphate synthase	2.7.8.26		UniRef90_Q4ZQ68	76.233	3.67e-76	248	92	000000F_arrow	1318814	1318146	|PWY-5509|	good_blast	keyenzyme	rxn03538 rxn19319 rxn19321 rxn19322 rxn46006	NA	0	1
RXN-8770	adenosylcobalamine-5'-phosphate phosphatase	3.1.3.73	NA	sp|P52086|COBC_ECOLI	32.222	1.38e-18	81.3	90	000000F_arrow	1319373	1318849	|PWY-5509|	bad_blast	keyenzyme	rxn03150 rxn25133 rxn48494	NA	0	NA
DMBPPRIBOSYLTRANS-RXN	nicotinate-nucleotide--dimethylbenzimidazole phosphoribosyltransferase	2.4.2.21		UniRef90_A4XT55	73.219	2.18e-130	409	99	000000F_arrow	1320437	1319388	|PWY-5509|	good_blast	keyenzyme	rxn02897 rxn10582	NA	0	1
DMBPPRIBOSYLTRANS-RXN	nicotinate-nucleotide--dimethylbenzimidazole phosphoribosyltransferase	2.4.2.21		UniRef90_A7NH25	47.112	4.85e-64	218	92	000000F_arrow	1320368	1319391	|PWY-5509|	good_blast	keyenzyme	rxn02897 rxn10582	NA	0	1
DMBPPRIBOSYLTRANS-RXN	nicotinate-nucleotide--dimethylbenzimidazole phosphoribosyltransferase	2.4.2.21		UniRef90_A9B732	49.068	4.02e-59	204	91	000000F_arrow	1320356	1319400	|PWY-5509|	good_blast	keyenzyme	rxn02897 rxn10582	NA	0	1
DMBPPRIBOSYLTRANS-RXN	nicotinate-nucleotide--dimethylbenzimidazole phosphoribosyltransferase	2.4.2.21		UniRef90_B4SH92	43.844	1.83e-58	202	94	000000F_arrow	1320389	1319391	|PWY-5509|	good_blast	keyenzyme	rxn02897 rxn10582	NA	0	1
COBALADENOSYLTRANS-RXN	cob(I)alamin adenosyltransferase		NA									|PWY-6268|	no_blast	NA		Subunit 3	0	1
COBALADENOSYLTRANS-RXN	cob(I)alamin adenosyltransferase			UniRef50_A0A1J1EB62	63.981	3.89e-75	243	100	000000F_arrow	1326848	1326240	|PWY-6268|	good_blast	NA		Subunit undefined	0	1
RXN-19334	cob(II)alamin reductase		NA									|PWY-6268|	spontaneous	NA		NA	0	NA
RXN-19340	corrinoid adenosyltransferase CobA		NA	sp|P31570|BTUR_SALTY	48.718	6.27e-43	150	98	000000F_arrow	1326827	1326243	|PWY-6268|	bad_blast	NA		NA	0	NA
RXN-19341	RXN-19341		NA									|PWY-6268|	spontaneous	NA		NA	0	NA
RXN-19366	corrinoid adenosyltransferase CobA	2.5.1.17		UniRef90_Q9I472	73.892	1.28e-93	296	100	000000F_arrow	1326848	1326240	|PWY-6268|	good_blast	NA	rxn01084 rxn03535 rxn05029 rxn08194 rxn10091	NA	0	1
COBALAMIN5PSYN-RXN	COBALAMIN5PSYN-RXN	2.7.8.26		UniRef90_Q4ZQ68	76.233	3.67e-76	248	92	000000F_arrow	1318814	1318146	|PWY-7975|	good_blast	NA	rxn03538 rxn19319 rxn19321 rxn19322 rxn46006	NA	0	1
RXN-8770	RXN-8770	3.1.3.73	NA	sp|P52086|COBC_ECOLI	32.222	1.38e-18	81.3	90	000000F_arrow	1319373	1318849	|PWY-7975|	bad_blast	NA	rxn03150 rxn25133 rxn48494	NA	0	NA
TRANS-RXN-343	transport of alpha-ribazole		NA									|PWY-7975|	no_seq_data	NA		NA	0	NA
RXN-19372	alpha-ribazole kinase		NA									|PWY-7975|	no_blast	NA		NA	0	NA
